# Supplementary material for: Quantitative assessment of the impact of cryopreservation on human bone marrow-derived mesenchymal stem cells: up to 24 h post-thaw and beyond
Source: Stem Cell Res Ther. 2020 Dec 14;11:540. doi: 10.1186/s13287-020-02054-2 (PMC7734731; doi:10.1186/s13287-020-02054-2)
Supplement: Supplementary file 2 — Additional file 2: Figures S9-S15. fresh and cryopreserved cells stained positive for Oil Red O staining and Alizarin Red staining after incubation with adipogenic and osteogenic differentiation media. Figure S9. Oil Red O staining of fresh and cryopreserved M4 cells following 19 days of incubation in adipogenic differentiation media: Light microscopy representative images: (A) M4 fresh control well, (B) M4 fresh differentiation well, (C) M4 cryopreserved control well, (D) M4 cryopreserved differentiation well. Scale bars represent 100μm. Figure S10. Oil Red O staining of fresh and cryopreserved M6 cells following 19 days of incubation in adipogenic differentiation media: Light microscopy representative images: (A) M6 fresh control well, (B) M6 fresh differentiation well, (C) M6 cryopreserved control well, (D) M6 cryopreserved differentiation well. Scale bars represent 100μm. Figure S11. Oil Red O staining of fresh and cryopreserved M7 cells following 19 days of incubation in adipoegnic differentiation media: Light microscopy representative images: (A) M7 fresh control well, (B) M7 fresh differentiation well, (C) M7 cryopreserved control well, (D) M7 cryopreserved differentiation well. Scale bars represent 100μm. Figure S12. Alizarin Red staining of fresh and cryopreserved M4 cells following 16 days of incubation in osteogenic differentiation media: Light microscopy representative images: (A) M4 fresh control well, (B) M4 fresh differentiation well, (C) M4 cryopreserved control well, (D) M4 cryopreserved differentiation well. Scale bars represent 100μm. Figure S13. Alizarin Red staining of fresh and cryopreserved M6 cells following 16 days of incubation with osteogenic differentiation media: Light microscopy representative images: (A) M6 fresh control well, (B) M6 fresh differentiation well, (C) M6 cryopreserved control well, (D) M6 cryopreserved differentiation well. Scale bars represent 100μm. Figure S14. Alizarin Red staining of fresh and cryopreserved M7 cells f [file 13287_2020_2054_MOESM2_ESM.zip]

Archive with 7 entries (7 files):
- Supplementary 10.pdf
- Supplementary 11.pdf
- Supplementary 12.pdf
- Supplementary 13.pdf
- Supplementary 14.pdf
- Supplementary 15.pdf
- Supplementary 9.pdf
